# Supplementary material for: Rosiglitazone Does Not Show Major Hidden Cardiotoxicity in Models of Ischemia/Reperfusion but Abolishes Ischemic Preconditioning-Induced Antiarrhythmic Effects in Rats In Vivo
Source: Pharmaceuticals (Basel). 2022 Aug 26;15(9):1055. doi: 10.3390/ph15091055 (PMC9503202; doi:10.3390/ph15091055)
Supplement: Supplementary file 1 [file pharmaceuticals-15-01055-s001.zip]

Archive with 1 entries (1 files):
- pharmaceuticals-1815315-SI.pdf
